# Supplementary material for: Molecular cloning and expression of bovine nucleoplasmin 2 (NPM2): a maternal effect gene regulated by miR-181a
Source: Reprod Biol Endocrinol. 2011 Mar 29;9:40. doi: 10.1186/1477-7827-9-40 (PMC3072940; doi:10.1186/1477-7827-9-40)
Supplement: Additional file 1 — Table S1: List of primers used in the study. [file 1477-7827-9-40-S1.XLS]

## Sheet: Sheet1
Supplemental Table 1. List of primers used in the study
Primer name	Primer sequence	Application
NPM2-RTPCR-F	GGGAGAAAGCCAAAGAGGAG	RT-PCR analysis
NPM2-RTPCR-R	CCTTTTGACTTGTTTGACAGG	RT-PCR analysis
NPM2-RealTime-F	TCTGGACCTGTGTTCCTCTGT	Real time PCR
NPM2-RealTime-R	ATCGTCGTCGTCATCATCTTC	Real time PCR
RPL19-RTPCR-F	GAAATCGCCAATGCCAACTC	RT-PCR control
RPL19-RTPCR-R	GAGCCTTGTCTGCCTTCA	RT-PCR control
NPM2-5RACE-SP1	ATCGTCGTCGTCATCATCTTC	5'RACE
NPM2-5RACE-SP2	CAGGATCTCCACGACGTTCAC	5'RACE
NPM2-3RACE-SP1	GGGAGAAAGCCAAAGAGGAG	3'RACE
NPM2-3RACE-SP2	TCTGGACCTGTGTTCCTCTGT	3'RACE
NPM2-BamHI-F	GGATCCTGACTGGAGTTAGGGACGCTG	Expression of NPM2
NPM2-XhoI-R	CTCGAGCTAGCAAAGCAAACTTTATTGTGAC	Expression of NPM2
miR-181a-BamHI-F	GGATCCTTGGAATGTGAGAAGCTCC	Expression of miR-181a
miR-181a-PmeI-R	GTTTAAACTGCTTTTGGTGATCTCACG	Expression of miR-181a
GFP-RealTime-F	CAACAGCCACAACGTCTATATCATG	Real Time PCR control
GFP-RealTime-R	ATGTTGTGGCGGATCTTGAAG	Real Time PCR control
HIST2H2AA4-RealTime-F	GAGGAGCTGAACAAGCTGTTG	Real Time PCR control
HIST2H2AA4-RealTime-R	TTGTGGTGGCTCTCAGTCTTC	Real Time PCR control
miR-181a	AACATTCAACGCTGTCGGTGAGT	Real time PCR
miR-125b	TCCCTGAGACCCTAACTTGTGA	Real Time PCR control
